# Supplementary material for: Silicon Application for the Modulation of Rhizosphere Soil Bacterial Community Structures and Metabolite Profiles in Peanut under Ralstonia solanacearum Inoculation
Source: Int J Mol Sci. 2023 Feb 7;24(4):3268. doi: 10.3390/ijms24043268 (PMC9960962; doi:10.3390/ijms24043268)
Supplement: Supplementary file 1 [file ijms-24-03268-s001.zip › Supplementary Tables.xlsx]

## Sheet: Table S1
Table S1. The responses of rhizosphere soil physiochemical properties and enzymes under CK, SI, RS and RSSI treatments
Treatment	ASi	pH	OM	TN	TP	TK	NH4+	NO3-	AP	AK	WSOC	CEC
	mg/kg		g/kg	g/kg	g/kg	g/kg	mg/kg	mg/kg	mg/kg	mg/kg	mg/kg	cmol/kg
CK	89.89±1.21C	6.19±0.05a	13.58±0.05A	0.84±0.00b	0.65±0.00A	9.45±0.02D	5.64±0.10A	42.20±0.10B	50.01±0.04B	92.62±0.12C	100.71±0.18A	8.03±0.04C
SI	102.13±0.92B	6.14±0.03ab	13.15±0.03C	0.84±0.00b	0.58±0.00B	9.57±0.04C	5.91±0.20A	28.22±0.10D	45.65±0.07D	83.30±0.06D	88.85±0.30B	8.03±0.01C
RS	88.53±0.78C	6.03±0.03b	13.31±0.01B	0.84±0.00ab	0.57±0.00C	10.45±0.04A	5.11±0.10B	44.35±0.10A	51.12±0.05A	116.58±0.11A	39.89±0.24D	8.21±0.03B
RSSI	130.23±0.47A	6.12±0.02ab	12.95±0.00D	0.85±0.00a	0.57±0.00BC	10.19±0.02B	3.49±0.10C	36.47±0.17C	48.17±0.04C	110.40±0.14B	47.80±0.12C	8.32±0.01A
Note: Capital and small letters indicate P < 0.01 and P < 0.05, respectively. Same letters indicate no significant difference.

## Sheet: Table S2
Table S2. The correlation coefficients and P-value of correlation coefficients of the heatmap for DR and the investigated parameters.
Correlation cofficient		TK	DR	S-SC	OM	NO3-	AP	AK	NH4+	S-UE	TP	S-ACP	SSi	WSOC	RSi	Asi	pH	YSi	TN	CEC	S-CAT
	TK	1	0.74775	0.9202	0.93778	0.90618	0.92682	0.91305	0.97297	0.8905	0.015397	0.15904	-0.65297	-0.85712	-0.8985	-0.89046	-0.33496	-0.55001	-0.5822	-0.4525	-0.48664
	DR	0.74775	1	0.90088	0.83163	0.82658	0.84223	0.81538	0.83861	0.76066	-0.47097	-0.29206	-0.33838	-0.84112	-0.81657	-0.84029	-0.52722	-0.72786	-0.61608	-0.68238	-0.74057
	S-SC	0.9202	0.90088	1	0.98454	0.97518	0.9873	0.97743	0.98187	0.91356	-0.36044	-0.21814	-0.60706	-0.97159	-0.96704	-0.97808	-0.53901	-0.76648	-0.76163	-0.73204	-0.77743
	OM	0.93778	0.83163	0.98454	1	0.9954	0.99927	0.99614	0.98664	0.95824	-0.30573	-0.14634	-0.62756	-0.98253	-0.9799	-0.99132	-0.57322	-0.70735	-0.80907	-0.73385	-0.74794
	NO3-	0.90618	0.82658	0.97518	0.9954	1	0.99613	0.99651	0.96815	0.95911	-0.35876	-0.19552	-0.60335	-0.99184	-0.98403	-0.99502	-0.62626	-0.71676	-0.85591	-0.78286	-0.78332
	AP	0.92682	0.84223	0.9873	0.99927	0.99613	1	0.99637	0.98395	0.9554	-0.34057	-0.17797	-0.62443	-0.98776	-0.98176	-0.995	-0.59348	-0.72545	-0.81645	-0.75405	-0.76999
	AK	0.91305	0.81538	0.97743	0.99614	0.99651	0.99637	1	0.9714	0.95176	-0.34388	-0.20404	-0.64018	-0.9893	-0.97701	-0.9929	-0.59102	-0.73277	-0.84719	-0.77136	-0.78248
	NH4+	0.97297	0.83861	0.98187	0.98664	0.96815	0.98395	0.9714	1	0.93189	-0.2159	-0.05069	-0.65495	-0.94567	-0.96172	-0.96642	-0.49775	-0.68562	-0.70258	-0.63305	-0.66852
	S-UE	0.8905	0.76066	0.91356	0.95824	0.95911	0.9554	0.95176	0.93189	1	-0.26765	-0.036884	-0.4649	-0.94352	-0.91302	-0.9498	-0.60714	-0.52293	-0.82201	-0.71599	-0.67719
	TP	0.015397	-0.47097	-0.36044	-0.30573	-0.35876	-0.34057	-0.34388	-0.2159	-0.26765	1	0.89132	0.075729	0.469	0.36403	0.41832	0.73763	0.64422	0.57568	0.82511	0.83568
	S-ACP	0.15904	-0.29206	-0.21814	-0.14634	-0.19552	-0.17797	-0.20404	-0.05069	-0.036884	0.89132	1	0.11608	0.30698	0.20204	0.24173	0.4294	0.64525	0.47271	0.69364	0.75334
	SSi	-0.65297	-0.33838	-0.60706	-0.62756	-0.60335	-0.62443	-0.64018	-0.65495	-0.4649	0.075729	0.11608	1	0.58453	0.6459	0.6241	0.29462	0.7252	0.37879	0.33762	0.42963
	WSOC	-0.85712	-0.84112	-0.97159	-0.98253	-0.99184	-0.98776	-0.9893	-0.94567	-0.94352	0.469	0.30698	0.58453	1	0.97434	0.99574	0.67397	0.76268	0.88327	0.84719	0.85283
	RSi	-0.8985	-0.81657	-0.96704	-0.9799	-0.98403	-0.98176	-0.97701	-0.96172	-0.91302	0.36403	0.20204	0.6459	0.97434	1	0.98252	0.63823	0.75073	0.81261	0.75994	0.7726
	Asi	-0.89046	-0.84029	-0.97808	-0.99132	-0.99502	-0.995	-0.9929	-0.96642	-0.9498	0.41832	0.24173	0.6241	0.99574	0.98252	1	0.66605	0.75634	0.8464	0.80524	0.81436
	pH	-0.33496	-0.52722	-0.53901	-0.57322	-0.62626	-0.59348	-0.59102	-0.49775	-0.60714	0.73763	0.4294	0.29462	0.67397	0.63823	0.66605	1	0.57435	0.71866	0.82042	0.73822
	YSi	-0.55001	-0.72786	-0.76648	-0.70735	-0.71676	-0.72545	-0.73277	-0.68562	-0.52293	0.64422	0.64525	0.7252	0.76268	0.75073	0.75634	0.57435	1	0.62841	0.7504	0.85623
	TN	-0.5822	-0.61608	-0.76163	-0.80907	-0.85591	-0.81645	-0.84719	-0.70258	-0.82201	0.57568	0.47271	0.37879	0.88327	0.81261	0.8464	0.71866	0.62841	1	0.9311	0.86704
	CEC	-0.4525	-0.68238	-0.73204	-0.73385	-0.78286	-0.75405	-0.77136	-0.63305	-0.71599	0.82511	0.69364	0.33762	0.84719	0.75994	0.80524	0.82042	0.7504	0.9311	1	0.97338
	S-CAT	-0.48664	-0.74057	-0.77743	-0.74794	-0.78332	-0.76999	-0.78248	-0.66852	-0.67719	0.83568	0.75334	0.42963	0.85283	0.7726	0.81436	0.73822	0.85623	0.86704	0.97338	1
P-value	TK	NA	0.012896	0.00016097	6.0798e-05	0.00030223	0.00011481	0.00022487	2.2591e-06	0.00055013	0.96633	0.66077	0.04066	0.0015289	0.00041008	0.00055082	0.3441	0.099512	0.077415	0.18915	0.15377
	DR	0.012896	NA	0.00037405	0.002854	0.0031917	0.0022303	0.0040412	0.0024312	0.01063	0.16947	0.41288	0.33889	0.0022906	0.0039435	0.0023363	0.11736	0.017014	0.057882	0.0297	0.014291
	S-SC	0.00016097	0.00037405	NA	2.4548e-07	1.6106e-06	1.1213e-07	1.1044e-06	4.6289e-07	0.00021978	0.30623	0.54488	0.062721	2.7541e-06	4.9635e-06	9.846e-07	0.1079	0.0097072	0.010473	0.016082	0.0081259
	OM	6.0798e-05	0.002854	2.4548e-07	NA	1.9514e-09	1.2248e-12	9.6588e-10	1.3728e-07	1.2647e-05	0.39029	0.68666	0.052083	3.9949e-07	6.9671e-07	2.4586e-08	0.083223	0.022138	0.0045853	0.015688	0.01286
	NO3-	0.00030223	0.0031917	1.6106e-06	1.9514e-09	NA	9.7219e-10	6.4649e-10	4.3345e-06	1.1645e-05	0.30866	0.58829	0.064783	1.9191e-08	2.7887e-07	2.6668e-09	0.052722	0.01967	0.0015791	0.0074136	0.007356
	AP	0.00011481	0.0022303	1.1213e-07	1.2248e-12	9.7219e-10	NA	7.5384e-10	2.8461e-07	1.6402e-05	0.33557	0.62278	0.053624	9.6716e-08	4.7424e-07	2.7182e-09	0.070495	0.017569	0.0039539	0.011751	0.0091788
	AK	0.00022487	0.0040412	1.1044e-06	9.6588e-10	6.4649e-10	7.5384e-10	NA	2.826e-06	2.2339e-05	0.33059	0.57178	0.046172	5.6631e-08	1.1882e-06	1.0995e-08	0.071966	0.015922	0.0019752	0.0089773	0.0074619
	NH4+	2.2591e-06	0.0024312	4.6289e-07	1.3728e-07	4.3345e-06	2.8461e-07	2.826e-06	NA	8.6694e-05	0.54913	0.8894	0.039846	3.57e-05	8.97e-06	5.3389e-06	0.1432	0.02863	0.023466	0.049457	0.034574
	S-UE	0.00055013	0.01063	0.00021978	1.2647e-05	1.1645e-05	1.6402e-05	2.2339e-05	8.6694e-05	NA	0.45468	0.91943	0.17579	4.1577e-05	0.00022519	2.6149e-05	0.062676	0.12091	0.0035209	0.019864	0.031465
	TP	0.96633	0.16947	0.30623	0.39029	0.30866	0.33557	0.33059	0.54913	0.45468	NA	0.00053425	0.83529	0.1715	0.30109	0.22894	0.014892	0.044382	0.081604	0.0032949	0.0026027
	S-ACP	0.66077	0.41288	0.54488	0.68666	0.58829	0.62278	0.57178	0.8894	0.91943	0.00053425	NA	0.74946	0.38826	0.57563	0.50104	0.21556	0.043934	0.16768	0.0261	0.011877
	SSi	0.04066	0.33889	0.062721	0.052083	0.064783	0.053624	0.046172	0.039846	0.17579	0.83529	0.74946	NA	0.075946	0.04365	0.053787	0.40861	0.017627	0.2804	0.34003	0.21529
	WSOC	0.0015289	0.0022906	2.7541e-06	3.9949e-07	1.9191e-08	9.6716e-08	5.6631e-08	3.57e-05	4.1577e-05	0.1715	0.38826	0.075946	NA	1.8392e-06	1.4269e-09	0.032598	0.010303	0.00070405	0.0019754	0.0017115
	RSi	0.00041008	0.0039435	4.9635e-06	6.9671e-07	2.7887e-07	4.7424e-07	1.1882e-06	8.97e-06	0.00022519	0.30109	0.57563	0.04365	1.8392e-06	NA	4.0031e-07	0.047056	0.012345	0.0042734	0.010748	0.0087987
	Asi	0.00055082	0.0023363	9.846e-07	2.4586e-08	2.6668e-09	2.7182e-09	1.0995e-08	5.3389e-06	2.6149e-05	0.22894	0.50104	0.053787	1.4269e-09	4.0031e-07	NA	0.035497	0.011355	0.0020147	0.0049401	0.0041254
	pH	0.3441	0.11736	0.1079	0.083223	0.052722	0.070495	0.071966	0.1432	0.062676	0.014892	0.21556	0.40861	0.032598	0.047056	0.035497	NA	0.082479	0.019197	0.0036408	0.01477
	YSi	0.099512	0.017014	0.0097072	0.022138	0.01967	0.017569	0.015922	0.02863	0.12091	0.044382	0.043934	0.017627	0.010303	0.012345	0.011355	0.082479	NA	0.051672	0.012404	0.0015656
	TN	0.077415	0.057882	0.010473	0.0045853	0.0015791	0.0039539	0.0019752	0.023466	0.0035209	0.081604	0.16768	0.2804	0.00070405	0.0042734	0.0020147	0.019197	0.051672	NA	9.0688e-05	0.0011609
	CEC	0.18915	0.0297	0.016082	0.015688	0.0074136	0.011751	0.0089773	0.049457	0.019864	0.0032949	0.0261	0.34003	0.0019754	0.010748	0.0049401	0.0036408	0.012404	9.0688e-05	NA	2.1262e-06
	S-CAT	0.15377	0.014291	0.0081259	0.01286	0.007356	0.0091788	0.0074619	0.034574	0.031465	0.0026027	0.011877	0.21529	0.0017115	0.0087987	0.0041254	0.01477	0.0015656	0.0011609	2.1262e-06	NA

## Sheet: Table S3
Table S3. The correlation feature of the DR and the investigated parameters.
	correlation	t-stat	p-value	FDR
DR	1	Inf	0	0
S-SC	0.90088	5.8704	0.00037405	0.0037405
AP	0.84223	4.4187	0.0022303	0.0079794
WSOC	-0.84112	-4.3988	0.0022906	0.0079794
ASi	-0.84029	-4.384	0.0023363	0.0079794
NH4+	0.83861	4.3543	0.0024312	0.0079794
OM	0.83163	4.2357	0.002854	0.0079794
NO3-	0.82658	4.1539	0.0031917	0.0079794
RSi	-0.81657	-4.0011	0.0039435	0.0080824
AK	0.81538	3.9836	0.0040412	0.0080824
S-UE	0.76066	3.3143	0.01063	0.019327
TK	0.74775	3.1852	0.012896	0.021493
S-CAT	-0.74057	-3.1171	0.014291	0.021986
YSi	-0.72786	-3.0022	0.017014	0.024306
CEC	-0.68238	-2.6403	0.0297	0.0396
TN	-0.61608	-2.2122	0.057882	0.072352
pH	-0.52722	-1.7549	0.11736	0.13806
TP	-0.47097	-1.5101	0.16947	0.1883
SSi	-0.33838	-1.0171	0.33889	0.35673
S-ACP	-0.29206	-0.86373	0.41288	0.41288

## Sheet: Table S4
Table S4. The total raw and clean sequence numbers in the rhizosphere and basal soils
sample_id	raw_reads	clean_reads	denoised	total tags	OTUs
BS_1	15579	15417	6463	6463	898
BS_2	15563	15395	6939	6939	973
BS_3	15594	15395	5632	5632	785
BS_4	15560	15381	7016	7006	903
BS_5	15569	15374	6116	6116	858
RS_1	15555	15371	9111	9111	1450
RS_2	15584	15342	8762	8762	1325
RS_3	15590	15365	8598	8598	1277
RS_4	15593	15309	8234	8234	1210
RS_5	15599	15355	8279	8279	1183
RSSI_1	15558	15319	8628	8628	1228
RSSI_2	15566	15045	7314	7314	1034
RSSI_3	15553	15357	8484	8484	1243
RSSI_4	15559	15326	8951	8951	1267
RSSI_5	15597	15312	8285	8285	1162

## Sheet: Table S5
Table S5. The Alpha diversity of rhizosphere soil bacterial community
Index	Chao	Shannon	Simpson
BS	883.40±68.84b	9.15±0.19b	0.9968±0.0014a
RS	1289.00±105.87a	9.82±0.12a	0.9967±0.0002b
RSSI	1186.80±93.88a	9.65±0.12a	0.9969±0.0004a

## Sheet: Table S6
Table S6. The common OTUs between comparison groups
ID	Domain	Phylum	Class	Order	Family	Genus	Species
OTU2	Bacteria	Proteobacteria	Betaproteobacteria	Burkholderiales	Burkholderiales_unclassified	Thiobacter
OTU3	Bacteria	Nitrospirae	Nitrospira	Nitrospirales	Nitrospiraceae	Nitrospira	Nitrospira_moscoviensis
OTU4	Bacteria	Proteobacteria	Betaproteobacteria	Neisseriales	Chromobacteriaceae	Laribacter	Laribacter_hongkongensis
OTU13	Bacteria	Proteobacteria	Betaproteobacteria	Burkholderiales	Burkholderiaceae	Ralstonia	Ralstonia_pickettii
OTU15	Bacteria	Firmicutes	Clostridia	Thermoanaerobacterales
OTU20	Bacteria	Proteobacteria	Betaproteobacteria	Burkholderiales	Burkholderiaceae	Ralstonia	Ralstonia_syzygii
OTU22	Bacteria	Cyanobacteria	Cyanobacteria_unclassified	Oscillatoriales	Gomontiellaceae	Crinalium	Crinalium_epipsammum
OTU23	Bacteria	Proteobacteria	Gammaproteobacteria	Cellvibrionales
OTU24	Bacteria	Proteobacteria	Gammaproteobacteria	Oceanospirillales	Alcanivoracaceae	Alcanivorax	Alcanivorax_venustensis
OTU25	Bacteria	Proteobacteria	Betaproteobacteria	Burkholderiales	Comamonadaceae	Pelomonas	Pelomonas_saccharophila
OTU27	Bacteria	Proteobacteria	Gammaproteobacteria	Legionellales	Coxiellaceae	Aquicella	Aquicella_siphonis
OTU28	Bacteria	Planctomycetes	Planctomycetia	Pirellulales
OTU31	Bacteria	Verrucomicrobia	Opitutae	Opitutales	Opitutaceae	Lacunisphaera	Lacunisphaera_anatis
OTU32	Bacteria	Verrucomicrobia	Verrucomicrobiae	Verrucomicrobiales	Verrucomicrobia_subdivision_3
OTU39	Bacteria	Proteobacteria	Gammaproteobacteria	Xanthomonadales	Rhodanobacteraceae	Dokdonella	Dokdonella_fugitiva
OTU43	Bacteria	Nitrospirae	Nitrospira	Nitrospirales	Nitrospiraceae	Nitrospira	Nitrospira_moscoviensis
OTU45	Bacteria	Proteobacteria	Betaproteobacteria	Burkholderiales	Burkholderiales_unclassified	Thiobacter
OTU46	Bacteria	Proteobacteria	Betaproteobacteria	Burkholderiales	Comamonadaceae	Ramlibacter	Ramlibacter_solisilvae
OTU50	Bacteria	Proteobacteria	Betaproteobacteria	Neisseriales	Chromobacteriaceae	Microvirgula	Microvirgula_aerodenitrificans
OTU61	Bacteria	Proteobacteria	Betaproteobacteria	Nitrosomonadales	Sterolibacteriaceae	Sulfurisoma
OTU68	Bacteria	Bacteroidetes	Sphingobacteriia	Sphingobacteriales	Sphingobacteriaceae	Mucilaginibacter	Mucilaginibacter_xinganensis
OTU71	Bacteria	Bacteroidetes	Chitinophagia	Chitinophagales	Chitinophagaceae	Niastella	Niastella_vici
OTU72	Bacteria	Proteobacteria	Deltaproteobacteria	Desulfuromonadales
OTU73	Bacteria	Proteobacteria	Betaproteobacteria	Burkholderiales	Burkholderiales_unclassified	Thiobacter
OTU74	Bacteria	Proteobacteria	Betaproteobacteria	Burkholderiales	Comamonadaceae	Ramlibacter	Ramlibacter_monticola
OTU75	Bacteria	Firmicutes	Clostridia	Thermoanaerobacterales
OTU77	Bacteria	Proteobacteria	Deltaproteobacteria	Myxococcales	Kofleriaceae	Haliangium
OTU78	Bacteria	Proteobacteria	Gammaproteobacteria	Nevskiales	Sinobacteraceae	Fontimonas
OTU79	Bacteria	Proteobacteria	Betaproteobacteria	Burkholderiales	Burkholderiales_unclassified	Thiobacter
OTU81	Bacteria	Proteobacteria	Betaproteobacteria	Burkholderiales	Burkholderiaceae	Trinickia	Trinickia_soli
OTU82	Bacteria	Verrucomicrobia	Verrucomicrobiae	Verrucomicrobiales	Verrucomicrobia_subdivision_3	Limisphaera
OTU83	Bacteria	Planctomycetes	Planctomycetia	Pirellulales
OTU91	Bacteria	Nitrospirae	Nitrospira	Nitrospirales	Nitrospiraceae	Nitrospira	Nitrospira_moscoviensis
OTU96	Bacteria	Proteobacteria	Alphaproteobacteria	Rhodospirillales	Rhodospirillaceae	Azospirillum
OTU97	Bacteria	Bacteroidetes	Chitinophagia	Chitinophagales	Chitinophagaceae	Niastella	Niastella_yeongjuensis
OTU99	Bacteria	Proteobacteria	Alphaproteobacteria	Rhizobiales	Rhizobiaceae	Rhizobium	Rhizobium_mayense
OTU101	Bacteria	Proteobacteria	Betaproteobacteria	Rhodocyclales	Rhodocyclaceae	Azospira	Azospira_restricta
OTU110	Bacteria	Proteobacteria	Betaproteobacteria	Burkholderiales	Burkholderiaceae	Paraburkholderia	Paraburkholderia_caribensis
OTU113	Bacteria	Firmicutes	Clostridia
OTU120	Bacteria	Planctomycetes	Planctomycetia	Pirellulales
OTU123	Bacteria	Bacteroidetes	Cytophagia	Cytophagales	Fulvivirgaceae	Chryseolinea
OTU126	Bacteria	Verrucomicrobia	Verrucomicrobiae	Verrucomicrobiales	Verrucomicrobia_subdivision_3	Limisphaera
OTU131	Bacteria	Firmicutes	Clostridia	Thermoanaerobacterales
OTU132	Bacteria	Firmicutes	Clostridia	Thermoanaerobacterales
OTU135	Bacteria	Acidobacteria	Acidobacteriia	Acidobacteriales	Acidobacteriaceae	Terriglobus
OTU136	Bacteria	Proteobacteria	Betaproteobacteria	Burkholderiales	Burkholderiales_unclassified	Thiobacter
OTU137	Bacteria	Acidobacteria	Acidobacteriia	Acidobacteriales	Acidobacteriaceae	Acidobacterium
OTU141	Bacteria	Proteobacteria	Betaproteobacteria	Nitrosomonadales	Thiobacillaceae	Thiobacillus	Thiobacillus_thioparus
OTU143	Bacteria	Proteobacteria	Deltaproteobacteria	Myxococcales	Polyangiaceae	Chondromyces
OTU145	Bacteria	Verrucomicrobia	Verrucomicrobiae	Verrucomicrobiales	Verrucomicrobia_subdivision_3	Limisphaera
OTU146	Bacteria	Acidobacteria	Acidobacteriia	Acidobacteriales	Acidobacteriaceae	Acidobacterium
OTU147	Bacteria	Acidobacteria	Blastocatellia	Blastocatellales	Pyrinomonadaceae
OTU149	Bacteria	Proteobacteria	Betaproteobacteria	Nitrosomonadales	Methylophilaceae	Methylovorus	Methylovorus_glucosotrophus
OTU151	Bacteria	Bacteroidetes	Sphingobacteriia	Sphingobacteriales	Sphingobacteriaceae
OTU152	Bacteria	Proteobacteria	Gammaproteobacteria	Xanthomonadales	Rhodanobacteraceae	Dyella	Dyella_flava
OTU155	Bacteria	Bacteroidetes	Sphingobacteriia	Sphingobacteriales	Sphingobacteriaceae
OTU156	Bacteria	Planctomycetes	Planctomycetia
OTU158	Bacteria	Acidobacteria	Vicinamibacteria	Vicinamibacteria_unclassified
OTU162	Bacteria	Proteobacteria	Alphaproteobacteria	Rhodospirillales	Rhodospirillaceae
OTU168	Bacteria	Proteobacteria	Deltaproteobacteria	Myxococcales	Kofleriaceae	Haliangium
OTU171	Bacteria	Actinobacteria	Rubrobacteria	Gaiellales	Gaiellaceae	Gaiella	Gaiella_occulta
OTU172	Bacteria	Gemmatimonadetes	Gemmatimonadetes	Gemmatimonadales	Gemmatimonadaceae	Gemmatimonas
OTU174	Bacteria	Verrucomicrobia	Opitutae	Opitutales	Opitutaceae	Opitutus	Opitutus_terrae
OTU175	Bacteria	Gemmatimonadetes	Longimicrobia	Longimicrobiales	Longimicrobiaceae
OTU183	Bacteria	Proteobacteria	Betaproteobacteria	Burkholderiales	Comamonadaceae	Pelomonas	Pelomonas_saccharophila
OTU186	Bacteria	Cyanobacteria	Cyanobacteria_unclassified	Oscillatoriales	Coleofasciculaceae	Coleofasciculus	Coleofasciculus_chthonoplastes
OTU187	Bacteria	Gemmatimonadetes	Longimicrobia	Longimicrobiales	Longimicrobiaceae	Longimicrobium
OTU193	Bacteria	Acidobacteria	Thermoanaerobaculia	Thermoanaerobaculales	Thermoanaerobaculaceae	Thermoanaerobaculum
OTU197	Bacteria	Proteobacteria	Betaproteobacteria	Burkholderiales	Burkholderiales_unclassified	Thiobacter
OTU200	Bacteria	Proteobacteria	Gammaproteobacteria	Xanthomonadales	Rhodanobacteraceae	Dyella	Dyella_flava
OTU201	Bacteria	Verrucomicrobia	Opitutae	Opitutales	Opitutaceae	Opitutus	Opitutus_terrae
OTU206	Bacteria	Bacteroidetes	Cytophagia	Cytophagales	Cytophagaceae	Sporocytophaga
OTU208	Bacteria	Verrucomicrobia	Verrucomicrobiae	Verrucomicrobiales	Verrucomicrobia_subdivision_3	Limisphaera
OTU209	Bacteria	Cyanobacteria	Cyanobacteria_unclassified	Oscillatoriales	Coleofasciculaceae	Coleofasciculus	Coleofasciculus_chthonoplastes
OTU210	Bacteria	Acidobacteria	Acidobacteriia	Acidobacteriales	Acidobacteriaceae
OTU213	Bacteria	Proteobacteria	Deltaproteobacteria	Myxococcales	Polyangiaceae	Chondromyces
OTU215	Bacteria	Bacteroidetes	Chitinophagia	Chitinophagales	Chitinophagaceae	Niastella	Niastella_yeongjuensis
OTU217	Bacteria	Proteobacteria	Betaproteobacteria	Nitrosomonadales	Methylophilaceae	Novimethylophilus	Novimethylophilus_kurashikiensis
OTU220	Bacteria	Firmicutes	Clostridia
OTU228	Bacteria	Planctomycetes	Planctomycetia	Pirellulales	Pirellulaceae	Pirellula
OTU238	Bacteria	Proteobacteria	Alphaproteobacteria	Rhizobiales	Rhizobiaceae	Agrobacterium	Agrobacterium_rhizogenes
OTU241	Bacteria	Proteobacteria	Betaproteobacteria	Nitrosomonadales	Thiobacillaceae	Thiobacillus	Thiobacillus_thioparus
OTU247	Bacteria	Gemmatimonadetes	Gemmatimonadetes	Gemmatimonadales	Gemmatimonadaceae	Gemmatimonas
OTU249	Bacteria	Proteobacteria	Gammaproteobacteria	Nevskiales	Steroidobacteraceae	Povalibacter
OTU252	Bacteria	Proteobacteria	Gammaproteobacteria	Nevskiales	Sinobacteraceae	Nevskia	Nevskia_terrae
OTU254	Bacteria	Verrucomicrobia	Verrucomicrobiae	Verrucomicrobiales	Verrucomicrobiaceae	Verrucomicrobium
OTU257	Bacteria	Acidobacteria	Vicinamibacteria	Vicinamibacteria_unclassified	Vicinamibacteraceae	Vicinamibacter	Vicinamibacter_silvestris
OTU258	Bacteria	Actinobacteria	Acidimicrobiia	Acidimicrobiales
OTU263	Bacteria	Verrucomicrobia	Verrucomicrobiae	Verrucomicrobiales	Verrucomicrobiaceae	Prosthecobacter	Prosthecobacter_fluviatilis
OTU268	Bacteria	Planctomycetes	Planctomycetia	Pirellulales
OTU269	Bacteria	Chloroflexi	Anaerolineae	Anaerolineales	Anaerolineaceae	Bellilinea
OTU271	Bacteria	Proteobacteria	Betaproteobacteria	Burkholderiales	Burkholderiales_unclassified	Thiobacter
OTU272	Bacteria	Proteobacteria	Alphaproteobacteria	Rhodospirillales	Rhodospirillales_unclassified	Reyranella	Reyranella_massiliensis
OTU273	Bacteria	Bacteroidetes	Bacteroidia	Bacteroidales
OTU274	Bacteria	Gemmatimonadetes	Longimicrobia	Longimicrobiales
OTU290	Bacteria	Proteobacteria	Gammaproteobacteria	Xanthomonadales	Rhodanobacteraceae	Dokdonella	Dokdonella_koreensis
OTU291	Bacteria	Proteobacteria	Betaproteobacteria	Nitrosomonadales	Methylophilaceae	Novimethylophilus	Novimethylophilus_kurashikiensis
OTU298	Bacteria	Actinobacteria	Actinobacteria	Streptomycetales	Streptomycetaceae	Streptomyces	Streptomyces_cellostaticus
OTU301	Bacteria	Proteobacteria	Alphaproteobacteria	Micropepsales	Micropepsaceae	Rhizomicrobium
OTU302	Bacteria	Verrucomicrobia	Verrucomicrobiae	Verrucomicrobiales	Verrucomicrobia_subdivision_3	Limisphaera
OTU315	Bacteria	Elusimicrobia	Endomicrobia	Endomicrobiales
OTU317	Bacteria	Proteobacteria	Gammaproteobacteria	Nevskiales	Steroidobacteraceae	Povalibacter	Povalibacter_uvarum
OTU320	Bacteria	Proteobacteria	Betaproteobacteria	Nitrosomonadales	Methylophilaceae	Novimethylophilus	Novimethylophilus_kurashikiensis
OTU326	Bacteria	Proteobacteria	Alphaproteobacteria	Rhizobiales	Bradyrhizobiaceae	Bradyrhizobium	Bradyrhizobium_centrosematis
OTU330	Bacteria	Bacteroidetes	Sphingobacteriia	Sphingobacteriales	Sphingobacteriaceae
OTU332	Bacteria	Bacteroidetes	Chitinophagia	Chitinophagales	Chitinophagaceae	Sediminibacterium	Sediminibacterium_roseum
OTU335	Bacteria	Planctomycetes	Planctomycetia
OTU346	Bacteria	Actinobacteria	Actinobacteria	Propionibacteriales
OTU350	Bacteria	Proteobacteria	Betaproteobacteria	Nitrosomonadales	Methylophilaceae	Methylobacillus	Methylobacillus_glycogenes
OTU355	Bacteria	Planctomycetes	Planctomycetia	Pirellulales	Pirellulaceae	Pirellula
OTU357	Bacteria	Acidobacteria	Blastocatellia	Blastocatellales	Pyrinomonadaceae
OTU360	Bacteria	Proteobacteria	Gammaproteobacteria	Chromatiales	Woeseiaceae	Woeseia
OTU362	Bacteria	Proteobacteria	Deltaproteobacteria	Desulfobacterales
OTU368	Bacteria	Bacteroidetes	Sphingobacteriia	Sphingobacteriales
OTU369	Bacteria	Proteobacteria	Deltaproteobacteria	Myxococcales	Archangiaceae	Stigmatella	Stigmatella_aurantiaca
OTU370	Bacteria	Proteobacteria	Oligoflexia	Bacteriovoracales	Bacteriovoracaceae	Bacteriovorax	Bacteriovorax_stolpii
OTU372	Bacteria	Planctomycetes	Planctomycetia	Pirellulales
OTU379	Bacteria	Planctomycetes	Planctomycetia	Planctomycetales	Planctomycetaceae	Rubinisphaera
OTU393	Bacteria	Bacteroidetes	Sphingobacteriia	Sphingobacteriales	Sphingobacteriaceae	Mucilaginibacter	Mucilaginibacter_hankyongensis
OTU395	Bacteria	Planctomycetes	Planctomycetia	Planctomycetales	Planctomycetaceae	Schlesneria	Schlesneria_paludicola
OTU406	Bacteria	Gemmatimonadetes	Gemmatimonadetes	Gemmatimonadales	Gemmatimonadaceae
OTU422	Bacteria	Gemmatimonadetes	Longimicrobia	Longimicrobiales
OTU433	Bacteria	Bacteroidetes	Chitinophagia	Chitinophagales	Chitinophagaceae	Flavisolibacter	Flavisolibacter_ginsengiterrae
OTU438	Bacteria	Planctomycetes	Phycisphaerae	Phycisphaerales
OTU442	Bacteria	Chlorobi	Chlorobia	Chlorobiales
OTU444	Bacteria	Gemmatimonadetes	Gemmatimonadetes	Gemmatimonadales	Gemmatimonadaceae
OTU456	Bacteria	Proteobacteria	Alphaproteobacteria	Rhodospirillales	Rhodospirillales_unclassified	Reyranella	Reyranella_soli
OTU463	Bacteria	Proteobacteria	Gammaproteobacteria
OTU486	Bacteria	Proteobacteria	Deltaproteobacteria	Myxococcales	Kofleriaceae	Haliangium
OTU488	Bacteria	Proteobacteria	Betaproteobacteria	Burkholderiales	Comamonadaceae	Ramlibacter	Ramlibacter_monticola
OTU498	Bacteria	Bacteroidetes	Bacteroidia	Bacteroidales
OTU500	Bacteria	Acidobacteria	Thermoanaerobaculia	Thermoanaerobaculales	Thermoanaerobaculaceae
OTU507	Bacteria	Firmicutes	Clostridia	Thermoanaerobacterales
OTU509	Bacteria	Proteobacteria	Alphaproteobacteria	Rhodospirillales	Rhodospirillaceae
OTU517	Bacteria	Planctomycetes	Planctomycetia	Pirellulales
OTU527	Bacteria	Proteobacteria	Betaproteobacteria	Nitrosomonadales	Methylophilaceae	Novimethylophilus	Novimethylophilus_kurashikiensis
OTU534	Bacteria	Proteobacteria	Oligoflexia	Bdellovibrionales	Bdellovibrionaceae	Bdellovibrio	Bdellovibrio_bacteriovorus
OTU583	Bacteria	Proteobacteria	Alphaproteobacteria	Rhizobiales	Hyphomicrobiaceae	Blastochloris
OTU587	Bacteria	Chloroflexi	Anaerolineae	Anaerolineales	Anaerolineaceae	Bellilinea	Bellilinea_caldifistulae

## Sheet: Table S7
Table S7. The differential relative abundance analysis under different treatments
ID	BS	RS	RSSI	Domain	Phylum	Class	Order	Family	Genus	Species
OTU2	0.067636	0.720325	0.889415	Bacteria	Proteobacteria	Betaproteobacteria	Burkholderiales	Burkholderiales_unclassified	Thiobacter
OTU3	0.145417	0.86236	0.642543	Bacteria	Nitrospirae	Nitrospira	Nitrospirales	Nitrospiraceae	Nitrospira	Nitrospira_moscoviensis
OTU4	0	0.42949	0.980724	Bacteria	Proteobacteria	Betaproteobacteria	Neisseriales	Chromobacteriaceae	Laribacter	Laribacter_hongkongensis
OTU13	0	0.672979	0.199526	Bacteria	Proteobacteria	Betaproteobacteria	Burkholderiales	Burkholderiaceae	Ralstonia	Ralstonia_pickettii
OTU15	0.0608724	0.260399	0.48698	Bacteria	Firmicutes	Clostridia	Thermoanaerobacterales
OTU20	0	0.41258	0.196144	Bacteria	Proteobacteria	Betaproteobacteria	Burkholderiales	Burkholderiaceae	Ralstonia	Ralstonia_syzygii
OTU23	0.0067636	0.209672	0.48698	Bacteria	Proteobacteria	Gammaproteobacteria	Cellvibrionales
OTU24	0	0.436253	0.0777814	Bacteria	Proteobacteria	Gammaproteobacteria	Oceanospirillales	Alcanivoracaceae	Alcanivorax	Alcanivorax_venustensis
OTU25	0	0.304362	0.304363	Bacteria	Proteobacteria	Betaproteobacteria	Burkholderiales	Comamonadaceae	Pelomonas	Pelomonas_saccharophila
OTU27	0.033818	0.213054	0.28069	Bacteria	Proteobacteria	Gammaproteobacteria	Legionellales	Coxiellaceae	Aquicella	Aquicella_siphonis
OTU28	0	0.216435	0.375381	Bacteria	Planctomycetes	Planctomycetia	Pirellulales
OTU31	0	0.257017	0.378762	Bacteria	Verrucomicrobia	Opitutae	Opitutales	Opitutaceae	Lacunisphaera	Lacunisphaera_anatis
OTU32	0	0.290835	0.213054	Bacteria	Verrucomicrobia	Verrucomicrobiae	Verrucomicrobiales	Verrucomicrobia_subdivision_3
OTU39	0	0.263781	0.20629	Bacteria	Proteobacteria	Gammaproteobacteria	Xanthomonadales	Rhodanobacteraceae	Dokdonella	Dokdonella_fugitiva
OTU43	0.0202908	0.226581	0.28069	Bacteria	Nitrospirae	Nitrospira	Nitrospirales	Nitrospiraceae	Nitrospira	Nitrospira_moscoviensis
OTU45	0.0067636	0.213054	0.263781	Bacteria	Proteobacteria	Betaproteobacteria	Burkholderiales	Burkholderiales_unclassified	Thiobacter
OTU46	0	0.250254	0.179236	Bacteria	Proteobacteria	Betaproteobacteria	Burkholderiales	Comamonadaceae	Ramlibacter	Ramlibacter_solisilvae
OTU50	0	0.135272	0.31789	Bacteria	Proteobacteria	Betaproteobacteria	Neisseriales	Chromobacteriaceae	Microvirgula	Microvirgula_aerodenitrificans
OTU61	0.0033818	0.192763	0.246872	Bacteria	Proteobacteria	Betaproteobacteria	Nitrosomonadales	Sterolibacteriaceae	Sulfurisoma
OTU68	0	0.226581	0.148799	Bacteria	Bacteroidetes	Sphingobacteriia	Sphingobacteriales	Sphingobacteriaceae	Mucilaginibacter	Mucilaginibacter_xinganensis
OTU71	0	0.128508	0.219817	Bacteria	Bacteroidetes	Chitinophagia	Chitinophagales	Chitinophagaceae	Niastella	Niastella_vici
OTU72	0	0.135272	0.240108	Bacteria	Proteobacteria	Deltaproteobacteria	Desulfuromonadales
OTU73	0.016909	0.209672	0.16909	Bacteria	Proteobacteria	Betaproteobacteria	Burkholderiales	Burkholderiales_unclassified	Thiobacter
OTU74	0.0135272	0.138654	0.192763	Bacteria	Proteobacteria	Betaproteobacteria	Burkholderiales	Comamonadaceae	Ramlibacter	Ramlibacter_monticola
OTU75	0	0.135272	0.250253	Bacteria	Firmicutes	Clostridia	Thermoanaerobacterales
OTU77	0.016909	0.152181	0.199526	Bacteria	Proteobacteria	Deltaproteobacteria	Myxococcales	Kofleriaceae	Haliangium
OTU78	0	0.162327	0.199526	Bacteria	Proteobacteria	Gammaproteobacteria	Nevskiales	Sinobacteraceae	Fontimonas
OTU79	0.0033818	0.148799	0.20629	Bacteria	Proteobacteria	Betaproteobacteria	Burkholderiales	Burkholderiales_unclassified	Thiobacter
OTU81	0.0101454	0.158945	0.162326	Bacteria	Proteobacteria	Betaproteobacteria	Burkholderiales	Burkholderiaceae	Trinickia	Trinickia_soli
OTU82	0	0.152181	0.213054	Bacteria	Verrucomicrobia	Verrucomicrobiae	Verrucomicrobiales	Verrucomicrobia_subdivision_3	Limisphaera
OTU91	0	0.16909	0.13189	Bacteria	Nitrospirae	Nitrospira	Nitrospirales	Nitrospiraceae	Nitrospira	Nitrospira_moscoviensis
OTU96	0	0.101454	0.16909	Bacteria	Proteobacteria	Alphaproteobacteria	Rhodospirillales	Rhodospirillaceae	Azospirillum
OTU113	0	0.0710178	0.294217	Bacteria	Firmicutes	Clostridia
OTU120	0	0.0642542	0.223199	Bacteria	Planctomycetes	Planctomycetia	Pirellulales
OTU123	0	0.142036	0.135272	Bacteria	Bacteroidetes	Cytophagia	Cytophagales	Fulvivirgaceae	Chryseolinea
OTU126	0	0.118363	0.13189	Bacteria	Verrucomicrobia	Verrucomicrobiae	Verrucomicrobiales	Verrucomicrobia_subdivision_3	Limisphaera
OTU135	0	0.121745	0.114981	Bacteria	Acidobacteria	Acidobacteriia	Acidobacteriales	Acidobacteriaceae	Terriglobus
OTU136	0	0.158945	0.118363	Bacteria	Proteobacteria	Betaproteobacteria	Burkholderiales	Burkholderiales_unclassified	Thiobacter
OTU137	0	0.145417	0.135272	Bacteria	Acidobacteria	Acidobacteriia	Acidobacteriales	Acidobacteriaceae	Acidobacterium
OTU145	0	0.158945	0.0811632	Bacteria	Verrucomicrobia	Verrucomicrobiae	Verrucomicrobiales	Verrucomicrobia_subdivision_3	Limisphaera
OTU146	0	0.155563	0.114981	Bacteria	Acidobacteria	Acidobacteriia	Acidobacteriales	Acidobacteriaceae	Acidobacterium
OTU147	0	0.13189	0.138654	Bacteria	Acidobacteria	Blastocatellia	Blastocatellales	Pyrinomonadaceae
OTU151	0	0.114981	0.118363	Bacteria	Bacteroidetes	Sphingobacteriia	Sphingobacteriales	Sphingobacteriaceae
OTU155	0	0.0811632	0.179235	Bacteria	Bacteroidetes	Sphingobacteriia	Sphingobacteriales	Sphingobacteriaceae
OTU162	0	0.0811632	0.199526	Bacteria	Proteobacteria	Alphaproteobacteria	Rhodospirillales	Rhodospirillaceae
OTU171	0.0033818	0.128508	0.0879268	Bacteria	Actinobacteria	Rubrobacteria	Gaiellales	Gaiellaceae	Gaiella	Gaiella_occulta
OTU174	0	0.084545	0.158945	Bacteria	Verrucomicrobia	Opitutae	Opitutales	Opitutaceae	Opitutus	Opitutus_terrae
OTU175	0.0067636	0.0946904	0.199526	Bacteria	Gemmatimonadetes	Longimicrobia	Longimicrobiales	Longimicrobiaceae
OTU187	0	0.111599	0.172472	Bacteria	Gemmatimonadetes	Longimicrobia	Longimicrobiales	Longimicrobiaceae	Longimicrobium
OTU201	0	0.121745	0.121745	Bacteria	Verrucomicrobia	Opitutae	Opitutales	Opitutaceae	Opitutus	Opitutus_terrae
OTU206	0	0.0811632	0.152181	Bacteria	Bacteroidetes	Cytophagia	Cytophagales	Cytophagaceae	Sporocytophaga
OTU210	0.0033818	0.0710178	0.135272	Bacteria	Acidobacteria	Acidobacteriia	Acidobacteriales	Acidobacteriaceae
OTU213	0	0.084545	0.114981	Bacteria	Proteobacteria	Deltaproteobacteria	Myxococcales	Polyangiaceae	Chondromyces
OTU220	0.0067636	0.101454	0.104836	Bacteria	Firmicutes	Clostridia
OTU228	0	0.067636	0.148799	Bacteria	Planctomycetes	Planctomycetia	Pirellulales	Pirellulaceae	Pirellula
OTU272	0.0101454	0.067636	0.121745	Bacteria	Proteobacteria	Alphaproteobacteria	Rhodospirillales	Rhodospirillales_unclassified	Reyranella	Reyranella_massiliensis
OTU298	0	0.0710178	0.0743996	Bacteria	Actinobacteria	Actinobacteria	Streptomycetales	Streptomycetaceae	Streptomyces	Streptomyces_cellostaticus
OTU302	0	0.0541088	0.0777814	Bacteria	Verrucomicrobia	Verrucomicrobiae	Verrucomicrobiales	Verrucomicrobia_subdivision_3	Limisphaera
OTU317	0	0.0574906	0.0811632	Bacteria	Proteobacteria	Gammaproteobacteria	Nevskiales	Steroidobacteraceae	Povalibacter	Povalibacter_uvarum
OTU362	0	0.0608724	0.101454	Bacteria	Proteobacteria	Deltaproteobacteria	Desulfobacterales
OTU395	0	0.0608724	0.0743996	Bacteria	Planctomycetes	Planctomycetia	Planctomycetales	Planctomycetaceae	Schlesneria	Schlesneria_paludicola
OTU438	0	0.0473452	0.0743996	Bacteria	Planctomycetes	Phycisphaerae	Phycisphaerales

## Sheet: Table S8
Table S8. The core rhizobacterial microbiome of each treatment
Treatment	ID	Prevelance
BS	OTU22	1
	OTU14	1
	OTU8	1
	OTU6	1
	OTU5	1
	OTU12	0.8
	OTU9	0.8
	OTU64	0.6
	OTU52	0.6
	OTU49	0.4
	OTU29	0.4
	OTU209	0.2
	OTU38	0.2
	OTU37	0.2
	OTU33	0.2
	OTU11	0.2
RS	OTU7	1
	OTU3	0.8
	OTU2	0.8
	OTU24	0.6
	OTU1	0.6
	OTU41	0.4
	OTU204	0.2
	OTU25	0.2
	OTU5	0.2
RSSI	OTU21	1
	OTU18	1
	OTU4	1
	OTU2	1
	OTU1	1
	OTU3	0.6
	OTU115	0.2
	OTU23	0.2

## Sheet: Table S9
Table S9. Metabolite identification results
Mode	All	known	unknown
PIM	10258	425	9833
NIM	6433	298	6135

## Sheet: Table S10
Table S10. The annotated metabolites obtained through PIM in RS_vs_RSSI, RS_vs_RSSI, and RS_vs_RSSI treatment
item	index	control_mean	case_mean	log2_FC(case_mean/control_mean)	Pvalue	fdr	vip	MS2_name
CK-vs-RS	M664T29_1_POS	5.70224e+08	9.54543e+07	-2.57865	0.00494868	0.557841	12.7803	--
	M330T55_POS	6.17363e+08	1.11071e+09	0.847298	0.0452505	0.918982	12.6111	--
	M124T224_POS	3.94463e+08	7.21887e+07	-2.45004	0.000965242	0.305823	10.9434	--
	M129T362_POS	3.08563e+07	1.64449e+08	2.414	0.0397671	0.918982	6.34905	--
	M112T521_1_POS	3.38313e+08	2.06058e+08	-0.715308	0.0322623	0.915465	6.34569	Pyrrole-2-carboxylic acid
	M258T151_2_POS	1.33941e+08	2.42387e+08	0.855711	0.027783	0.908722	6.11451	Myristamine oxide
	M284T129_POS	7.87053e+06	1.23942e+08	3.97706	0.00844055	0.733756	5.8474	--
	M105T192_POS	7.9231e+07	1.5041e+08	0.924765	0.00362679	0.470932	5.19702	--
	M100T665_POS	2.57153e+08	3.30554e+08	0.362261	0.0196717	0.85869	4.91045	--
	M100T249_POS	7.5819e+07	2.33247e+06	-5.02263	0.0451971	0.918982	4.8174	--
	M100T444_POS	6.12658e+07	7.03853e+06	-3.12173	0.0136402	0.830464	4.56518	--
	M219T30_POS	9.74376e+07	5.56928e+07	-0.806989	2.05093e-06	0.00701283	4.46792	Tributylphosphine oxide
	M274T60_3_POS	1.42251e+08	2.00673e+08	0.496411	0.021929	0.868566	4.33923	--
	M100T601_POS	6.4373e+07	6.81587e+06	-3.23949	0.0448046	0.918982	4.28341	--
	M286T144_1_POS	4.44624e+07	9.28083e+07	1.06167	0.0267219	0.908104	4.26799	--
	M266T356_POS	9.1799e+07	1.53581e+08	0.742452	0.0477562	0.918982	4.07899	--
	M303T376_POS	7.31899e+07	2.34391e+07	-1.64273	0.0239684	0.880167	3.98551	--
	M100T538_POS	4.60582e+07	5.65256e+06	-3.02648	0.0100099	0.76778	3.97539	--
	M124T658_POS	8.88369e+07	3.9642e+07	-1.16413	0.0306188	0.915465	3.77347	--
	M291T35_2_POS	1.156e+07	4.93239e+07	2.09315	0.0261579	0.903461	3.57477	--
	M100T585_POS	3.48584e+07	3.88069e+06	-3.16712	0.0380417	0.918982	3.41702	--
	M263T510_POS	5.38721e+07	2.49528e+07	-1.11034	0.00945588	0.7578	3.41432	--
	M192T55_POS	6.71281e+07	3.79088e+07	-0.824384	0.0174963	0.84659	3.38692	2,6-di-tert-butylpyridine
	M115T196_POS	9.52278e+07	6.57536e+07	-0.534312	0.000483624	0.304754	3.36727	--
	M738T230_POS	4.89568e+07	8.97597e+06	-2.44737	0.0314657	0.915465	3.25342	--
	M475T25_2_POS	4.72773e+07	7.34273e+07	0.635168	0.00185897	0.346714	3.2038	--
	M200T304_POS	3.19646e+07	5.73472e+07	0.843246	0.00110002	0.305823	3.13243	--
	M421T352_POS	3.55057e+07	6.38363e+07	0.846326	0.0129205	0.830464	3.06351	--
	M802T29_POS	3.2223e+07	1.23021e+07	-1.38919	1.19046e-05	0.0244235	3.03499	--
	M292T143_2_POS	3.55253e+07	6.70415e+07	0.91621	0.0142868	0.830464	3.00083	Isopropalin
	M125T500_2_POS	7.56803e+07	4.49444e+07	-0.751778	0.0472226	0.918982	2.99427	--
	M608T127_POS	1.01134e+08	7.6021e+07	-0.411792	0.0335648	0.91848	2.94398	--
	M75T711_POS	2.50621e+07	4.84194e+07	0.95008	0.0109397	0.796894	2.91237	--
	M129T378_POS	8.6705e+06	3.64894e+07	2.07329	0.0428524	0.918982	2.90023	--
	M512T24_POS	2.79416e+07	4.78718e+07	0.77676	0.000682733	0.304754	2.86446	--
	M254T374_POS	7.54546e+07	5.11921e+07	-0.559688	0.0246689	0.888557	2.71204	--
	M360T379_POS	2.41964e+07	2.3062e+06	-3.3912	0.0142136	0.830464	2.65788	--
	M374T47_POS	2.96522e+07	1.27799e+07	-1.21426	0.00138725	0.334702	2.58643	Hexylglutathione
	M99T591_POS	5.31618e+07	2.94097e+07	-0.854099	0.0398868	0.918982	2.53841	--
	M118T519_POS	1.8763e+07	4.55443e+07	1.27938	0.0421312	0.918982	2.53489	--
	M564T81_POS	5.82044e+07	4.01355e+07	-0.536248	0.0280962	0.908722	2.51062	--
	M125T173_POS	4.66083e+07	3.05596e+07	-0.608964	0.0498967	0.918982	2.45583	--
	M279T514_POS	1.17945e+07	2.62534e+07	1.15439	0.000629086	0.304754	2.44603	--
	M171T221_POS	3.46158e+07	1.40489e+07	-1.30098	0.046077	0.918982	2.44429	--
	M383T264_POS	3.91208e+07	2.55501e+07	-0.614607	0.00176601	0.341806	2.30989	--
	M330T74_POS	2.62758e+07	4.53496e+07	0.787354	0.0431121	0.918982	2.30791	--
	M298T283_POS	2.02419e+08	2.17146e+08	0.10132	0.0488685	0.918982	2.18571	--
	M815T245_POS	2.35266e+07	5.8637e+06	-2.00441	0.0429451	0.918982	2.08603	--
	M298T340_POS	3.84934e+07	5.44109e+07	0.499283	0.0416011	0.918982	2.00513	--
	M256T265_POS	2.32869e+07	3.32852e+07	0.515363	0.0063927	0.633733	1.98949	--
	M377T38_POS	2.50712e+07	3.98362e+07	0.668049	0.0290603	0.908722	1.98945	--
	M374T181_POS	2.13027e+07	1.25583e+07	-0.762396	0.00107685	0.305823	1.98548	--
	M75T61_POS	3.07103e+07	1.72406e+07	-0.832916	0.0147372	0.830626	1.98117	--
	M245T561_POS	2.1473e+07	1.07202e+07	-1.0022	0.00966803	0.762882	1.97233	--
	M156T42_POS	5.35913e+07	4.22076e+07	-0.344496	0.0432471	0.918982	1.9618	Butylate
	M251T376_POS	1.46152e+07	5.6039e+06	-1.38296	0.00459794	0.5522	1.93229	--
	M377T83_POS	4.92497e+07	6.34158e+07	0.364727	0.045949	0.918982	1.88252	--
	M455T39_POS	1.71864e+07	8.63313e+06	-0.993311	0.002668	0.42079	1.81198	--
	M431T36_POS	3.50471e+07	4.37966e+07	0.321524	0.0010526	0.305823	1.79052	--
	M482T219_POS	8.67343e+06	844010	-3.36127	5.09349e-05	0.0870816	1.78121	--
	M403T414_POS	6.88527e+06	1.39947e+07	1.02329	0.0115513	0.806074	1.76077	--
	M419T25_POS	1.39168e+07	2.15995e+07	0.634167	0.00217434	0.374995	1.74017	--
	M556T60_POS	1.58307e+07	2.5628e+07	0.694998	0.0231081	0.87683	1.72727	--
	M359T299_POS	1.40215e+07	5.70068e+06	-1.29843	0.0100295	0.76778	1.71121	--
	M109T206_POS	5.93873e+06	1.43973e+07	1.27757	0.0481306	0.918982	1.70715	--
	M140T501_POS	2.82544e+07	1.89767e+07	-0.57425	0.024806	0.888557	1.7031	--
	M215T305_POS	1.38436e+07	2.33566e+07	0.754605	0.0114655	0.805569	1.69748	--
	M405T375_POS	1.75315e+07	2.54758e+07	0.53918	0.0392347	0.918982	1.64417	--
	M286T159_POS	8.55393e+06	1.62601e+07	0.926674	0.0404872	0.918982	1.63123	--
	M125T230_POS	3.12023e+07	2.22002e+07	-0.491081	0.0470232	0.918982	1.6174	--
	M295T34_POS	5.2388e+07	4.32588e+07	-0.276244	0.0184001	0.850227	1.59691	--
	M297T304_POS	1.5992e+07	2.54522e+07	0.670436	0.0480961	0.918982	1.58944	--
	M203T29_POS	1.17908e+07	3.58168e+06	-1.71895	0.0168809	0.845804	1.57606	--
	M447T191_POS	1.1459e+06	7.0391e+06	2.61891	0.000964854	0.305823	1.57394	--
	M84T602_POS	1.55164e+07	2.44744e+07	0.657475	0.0177275	0.848301	1.5662	--
	M360T36_POS	1.31993e+07	2.20055e+07	0.737404	0.047242	0.918982	1.56231	--
	M168T671_POS	1.74947e+07	1.09079e+07	-0.681544	0.0268099	0.908104	1.53255	--
	M248T411_POS	1.07965e+07	1.85962e+07	0.784445	0.0144471	0.830464	1.52729	--
	M363T25_POS	1.10807e+07	1.71163e+07	0.627326	0.00347461	0.46506	1.52359	--
	M166T330_POS	2.00783e+06	8.49287e+06	2.08061	0.00750096	0.696356	1.50971	--
	M125T246_POS	2.30811e+07	1.63971e+07	-0.49327	0.0205716	0.865161	1.49777	--
	M292T157_POS	1.22197e+07	2.20864e+07	0.853948	0.0397549	0.918982	1.4833	--
	M104T685_POS	1.56168e+07	8.25853e+06	-0.919137	0.0248744	0.888557	1.46614	--
	M261T176_POS	1.4281e+06	6.12628e+06	2.10092	0.00283136	0.42712	1.43947	--
	M276T585_POS	1.59171e+07	1.0056e+07	-0.662524	0.0363502	0.918982	1.42325	--
	M293T143_POS	6.99743e+06	1.37537e+07	0.974921	0.0128841	0.830464	1.41391	--
	M115T456_POS	3.14713e+06	8.19112e+06	1.38003	0.00382258	0.479116	1.41071	--
	M505T185_POS	572280	4.75013e+06	3.05317	0.000430918	0.304754	1.39253	--
	M285T602_POS	1.2312e+07	6.94853e+06	-0.825282	0.00432683	0.534754	1.38342	--
	M478T255_POS	1.37464e+07	8.10972e+06	-0.76133	0.0282754	0.908722	1.34542	--
	M330T624_POS	8.66559e+06	3.37819e+06	-1.35905	0.00929854	0.757137	1.3224	--
	M376T432_POS	1.22977e+07	1.6878e+07	0.456751	0.00382994	0.479116	1.31838	--
	M208T41_POS	1.02849e+07	5.33872e+06	-0.945967	0.0165147	0.845804	1.31663	--
	M165T602_POS	1.46229e+07	8.34497e+06	-0.809249	0.0400328	0.918982	1.29117	--
	M117T263_POS	2.99421e+07	2.46692e+07	-0.279468	0.0325736	0.915465	1.28896	--
	M93T435_POS	1.37999e+07	1.85795e+07	0.429052	0.0169877	0.845804	1.26345	--
	M323T302_POS	1.7723e+07	2.42969e+07	0.455149	0.0493384	0.918982	1.26143	--
	M339T402_POS	1.73315e+06	6.92104e+06	1.99759	0.0250334	0.888557	1.26018	--
	M118T456_POS	7.68487e+06	1.36462e+07	0.828401	0.0484217	0.918982	1.23682	--
	M375T112_POS	6.86067e+06	1.25047e+07	0.866048	0.0190715	0.856264	1.23232	--
	M102T441_POS	6.47822e+06	644778	-3.32872	0.0439387	0.918982	1.22428	--
	M319T434_POS	8.37742e+06	4.50134e+06	-0.896149	0.0181565	0.850227	1.21747	--
	M166T362_POS	2.39199e+07	1.90564e+07	-0.327936	0.0486253	0.918982	1.20765	--
	M356T182_POS	3.21884e+06	136392	-4.56071	3.0466e-07	0.00282749	1.19404	--
	M392T176_POS	5.98573e+06	2.49108e+06	-1.26476	0.00449373	0.54877	1.18918	Abiraterone acetate
	M113T4_POS	3.787e+06	8.38475e+06	1.14671	0.00980534	0.76778	1.18837	--
	M429T156_POS	9.85367e+06	5.92405e+06	-0.734076	0.013015	0.830464	1.18736	--
	M421T715_POS	4.30837e+06	8.44176e+06	0.970401	0.0143068	0.830464	1.17958	--
	M111T541_POS	2.68461e+07	2.19261e+07	-0.292069	0.0488203	0.918982	1.17924	--
	M119T596_POS	9.59071e+06	4.69858e+06	-1.02941	0.0294436	0.909735	1.17586	--
	M492T25_POS	6.67545e+06	1.01826e+07	0.609169	0.00225377	0.379002	1.17477	--
	M619T37_POS	2.41152e+07	2.94025e+07	0.285995	0.0285714	0.908722	1.16736	--
	M305T68_1_POS	8.72994e+06	4.9421e+06	-0.820848	0.00992229	0.76778	1.15902	--
	M416T245_1_POS	7.89789e+06	2.54833e+06	-1.63192	0.0310021	0.915465	1.15719	--
	M231T81_POS	1.15026e+07	6.22169e+06	-0.886581	0.0366182	0.918982	1.1547	--
	M103T573_POS	1.43267e+07	9.89045e+06	-0.534593	0.0356775	0.918982	1.13842	--
	M822T29_POS	3.96694e+06	1.32927e+06	-1.57739	6.98102e-06	0.0179028	1.12865	--
	M360T267_POS	5.10228e+06	8.72291e+06	0.773667	0.0420334	0.918982	1.12404	--
	M563T179_POS	572631	3.38745e+06	2.56452	0.00147513	0.334702	1.12195	--
	M271T66_POS	489113	3.43673e+06	2.81279	0.000390564	0.304754	1.09648	--
	M298T440_POS	1.14572e+07	1.56694e+07	0.451694	0.0157294	0.845804	1.09554	--
	M358T108_POS	842021	5.00962e+06	2.57277	0.0277283	0.908722	1.08344	Oxybutynin
	M99T520_POS	2.09249e+07	1.67566e+07	-0.320492	0.0199342	0.859179	1.07754	--
	M302T239_POS	2.53971e+06	6.51606e+06	1.35934	0.0383844	0.918982	1.07147	--
	M378T387_POS	4.2665e+06	7.79084e+06	0.868726	0.00638986	0.633733	1.0679	--
	M389T198_POS	993099	3.80587e+06	1.93822	0.00156616	0.334702	1.05905	--
	M333T176_POS	3.19056e+06	539728	-2.56351	7.6987e-05	0.112819	1.05276	--
	M500T184_POS	316373	2.79543e+06	3.14337	0.000682479	0.304754	1.04998	--
	M226T99_POS	4.41712e+06	7.24644e+06	0.714166	0.00152886	0.334702	1.04174	--
	M558T179_POS	333850	2.71191e+06	3.02204	0.00110309	0.305823	1.03105	--
	M348T50_1_POS	6.377e+06	3.46522e+06	-0.879932	0.00734065	0.696356	1.01364	--
	M333T422_POS	5.408e+06	2.61632e+06	-1.04756	0.0162427	0.845804	1.01335	--
	M239T305_POS	8.54997e+06	5.71501e+06	-0.581163	0.0251248	0.888725	1.01329	--
	M397T359_2_POS	4.23294e+06	663229	-2.67408	0.0215115	0.868566	1.00505	--
	M400T500_POS	5.13864e+07	4.86953e+07	-0.0776032	0.0112503	0.796894	1.00349	--
CK-vs-RSSI	M102T157_POS	4.66628e+09	1.55988e+09	-1.58084	0.00667401	0.552113	29.2591	--
	M274T41_2_POS	3.01673e+09	4.29187e+09	0.508619	0.0300832	0.734433	17.6934	--
	M302T57_3_POS	1.71538e+09	2.87961e+09	0.74734	0.0385751	0.75376	16.274	Pro-Trp
	M330T55_POS	6.17363e+08	1.31303e+09	1.08871	0.00301867	0.474515	14.2336	--
	M290T76_3_POS	1.89838e+09	2.69456e+09	0.505285	0.0256894	0.706493	13.9832	Fingolimod
	M290T56_POS	1.02748e+09	1.76158e+09	0.77776	0.0117724	0.619544	13.6482	--
	M302T39_POS	3.24585e+08	6.06705e+08	0.902398	0.0142908	0.639528	8.71236	--
	M258T151_2_POS	1.33941e+08	2.85234e+08	1.09055	0.00129157	0.323145	6.6929	Myristamine oxide
	M262T93_2_POS	3.52418e+08	5.42272e+08	0.621728	0.049762	0.776219	6.64185	--
	M272T35_POS	1.78869e+08	3.22048e+08	0.848373	0.00573832	0.535124	6.38018	Myristoyl ethanolamide
	M284T129_POS	7.87053e+06	1.36367e+08	4.11489	0.000125627	0.1428	6.19911	--
	M330T38_POS	9.97729e+07	2.17179e+08	1.12217	0.000876937	0.310194	6.1942	--
	M274T60_3_POS	1.42251e+08	2.60013e+08	0.870147	0.0349765	0.75376	5.37164	--
	M105T192_POS	7.9231e+07	1.68422e+08	1.08794	0.00147849	0.329702	4.92615	--
	M126T709_POS	3.56565e+07	1.53997e+08	2.11067	0.0273958	0.731425	4.92443	--
	M83T683_POS	4.01151e+07	1.61375e+08	2.0082	0.0165924	0.669396	4.86034	--
	M339T264_POS	1.06307e+08	1.83136e+08	0.784678	0.00231403	0.414536	4.77175	--
	M286T144_1_POS	4.44624e+07	1.1419e+08	1.36078	0.00120606	0.319183	4.49985	--
	M99T712_POS	1.37467e+08	6.32674e+07	-1.11955	0.0295325	0.734433	4.28748	--
	M254T35_2_POS	1.12166e+08	1.78058e+08	0.666718	0.0154068	0.645071	4.14513	--
	M129T362_POS	3.08563e+07	1.08723e+08	1.81702	0.0444173	0.768352	3.92487	--
	M225T257_POS	6.90655e+07	1.30321e+08	0.916036	0.0299246	0.734433	3.88711	--
	M106T328_POS	2.30807e+08	1.69328e+08	-0.446866	0.0414854	0.760065	3.78376	Diethanolamine
	M300T34_POS	2.16752e+07	6.23019e+07	1.52323	6.98586e-05	0.119435	3.66273	Sphingosine
	M481T212_POS	8.84746e+07	2.15623e+07	-2.03675	0.0447906	0.769071	3.62257	--
	M346T39_POS	8.03439e+07	1.34892e+08	0.747544	0.0256138	0.706493	3.49386	--
	M192T55_POS	6.71281e+07	2.98581e+07	-1.16879	0.00123947	0.319183	3.34515	2,6-di-tert-butylpyridine
	M83T668_POS	2.5517e+07	8.18611e+07	1.68172	0.0209865	0.695836	3.31262	--
	M96T579_POS	8.80874e+07	1.41023e+08	0.678921	0.0380215	0.75376	3.28681	--
	M100T380_POS	1.17509e+08	5.81471e+07	-1.01499	0.0488856	0.776219	3.28022	--
	M125T259_POS	7.99416e+07	3.32351e+07	-1.26624	0.0216206	0.695836	3.15169	--
	M353T134_POS	1.57635e+07	6.35386e+07	2.01105	0.0498592	0.776219	3.11903	--
	M118T519_POS	1.8763e+07	5.50594e+07	1.5531	0.0176255	0.674634	3.11832	--
	M101T579_POS	2.0309e+07	5.67086e+07	1.48145	0.0098887	0.604188	3.11028	--
	M374T57_POS	8.59593e+07	1.24506e+08	0.534487	0.0193509	0.686857	2.99567	--
	M219T30_POS	9.74376e+07	6.87696e+07	-0.502709	0.000942085	0.311739	2.91236	Tributylphosphine oxide
	M272T98_POS	7.5087e+07	3.64066e+07	-1.04436	0.00953232	0.604188	2.90362	--
	M241T449_POS	1.81233e+07	4.75401e+07	1.3913	0.008519	0.604188	2.79543	--
	M330T74_POS	2.62758e+07	5.36806e+07	1.03066	0.00212869	0.404373	2.78325	--
	M502T35_1_POS	3.29909e+07	6.99142e+07	1.08352	0.0269803	0.725846	2.7762	--
	M125T649_POS	4.20277e+07	7.00784e+07	0.737631	0.0033365	0.4962	2.5674	--
	M130T173_POS	1.35177e+08	1.04245e+08	-0.374876	0.0453405	0.772596	2.51306	--
	M263T269_POS	5.38652e+07	8.67525e+07	0.687553	0.0497076	0.776219	2.46377	--
	M115T196_POS	9.52278e+07	6.57914e+07	-0.533484	0.0142556	0.639528	2.46169	--
	M256T304_POS	6.08777e+07	9.3603e+07	0.62064	0.0306564	0.73475	2.45101	--
	M222T303_2_POS	6.84307e+07	4.19485e+07	-0.706022	0.0439698	0.768352	2.43678	--
	M331T601_POS	5.25856e+07	2.29828e+07	-1.19411	0.0204109	0.694579	2.37721	--
	M254T374_POS	7.54546e+07	5.31741e+07	-0.504887	0.0352677	0.75376	2.33398	--
	M314T137_POS	1.91115e+07	3.78831e+07	0.987112	0.00385721	0.4962	2.31169	--
	M292T143_2_POS	3.55253e+07	6.12082e+07	0.78488	0.0161273	0.660495	2.25309	Isopropalin
	M457T666_POS	3.35968e+07	5.56817e+07	0.728879	0.0378954	0.75376	2.22987	--
	M304T57_POS	2.60642e+07	4.63881e+07	0.831683	0.0234424	0.700033	2.22674	--
	M158T284_POS	2.27052e+08	2.03328e+08	-0.159208	0.0440527	0.768352	2.21718	--
	M258T90_POS	2.11677e+07	3.87381e+07	0.871889	0.0141894	0.639528	2.12783	--
	M374T47_POS	2.96522e+07	1.31852e+07	-1.16922	0.0010827	0.319183	2.12015	Hexylglutathione
	M181T360_POS	1.01566e+08	8.27381e+07	-0.295788	0.0137538	0.632091	2.10978	--
	M242T76_POS	4.95098e+07	6.82891e+07	0.463941	0.0273285	0.731425	2.1066	--
	M108T414_POS	3.64865e+08	3.80691e+08	0.0612598	0.00664769	0.552113	2.09786	--
	M475T25_2_POS	4.72773e+07	6.79153e+07	0.522589	0.0215535	0.695836	2.09072	--
	M125T173_POS	4.66083e+07	2.90051e+07	-0.684283	0.0384483	0.75376	2.02489	--
	M127T705_POS	3.54293e+07	1.89416e+07	-0.90338	0.00613632	0.538003	2.01328	--
	M165T491_POS	7.57305e+07	6.17293e+07	-0.29492	0.00941486	0.604188	2.00803	--
	M129T378_POS	8.6705e+06	2.77917e+07	1.68047	0.03044	0.734433	2.00067	--
	M242T56_POS	2.87389e+07	4.45656e+07	0.632927	0.0243342	0.706493	1.94997	--
	M652T95_POS	2.66303e+07	1.23807e+07	-1.10498	0.0248007	0.706493	1.94226	--
	M110T395_POS	2.98436e+07	1.253e+07	-1.25204	0.0290518	0.734433	1.92804	--
	M341T422_POS	2.01049e+06	1.28269e+07	2.67356	1.07146e-09	1.0991e-05	1.92597	--
	M117T263_POS	2.99421e+07	1.67893e+07	-0.834634	0.00165256	0.357244	1.92262	--
	M456T303_POS	6.13427e+07	4.31264e+07	-0.508319	0.0121396	0.619544	1.91896	--
	M125T677_POS	5.8456e+07	4.11109e+07	-0.50783	0.030756	0.735421	1.86209	--
	M358T108_POS	842021	1.30011e+07	3.94863	0.00508117	0.533755	1.83938	Oxybutynin
	M88T220_POS	4.21648e+06	1.78553e+07	2.08224	0.0367217	0.75376	1.8342	--
	M125T148_POS	4.98607e+07	3.44694e+07	-0.532586	0.0497853	0.776219	1.80329	--
	M355T418_POS	3.08405e+07	1.78014e+07	-0.792837	0.0374995	0.75376	1.78962	Carboplatin
	M226T143_POS	3.34382e+07	1.9004e+07	-0.815192	0.0305729	0.734467	1.78749	--
	M158T175_1_POS	3.82315e+07	5.29866e+07	0.470867	0.0191452	0.686684	1.76696	--
	M242T51_POS	1.37465e+06	1.39898e+07	3.34724	0.00490884	0.533755	1.76323	--
	M214T35_POS	7.95765e+07	6.46044e+07	-0.30071	0.0380032	0.75376	1.73462	--
	M394T61_POS	3.31864e+06	1.58419e+07	2.25508	0.00918976	0.604188	1.72818	N-octylsphingosine
	M383T264_POS	3.91208e+07	2.79531e+07	-0.484925	0.00889436	0.604188	1.7277	--
	M556T60_POS	1.58307e+07	2.64154e+07	0.738659	0.0056418	0.535124	1.70648	--
	M230T201_POS	3.96223e+07	2.49825e+07	-0.665394	0.0330859	0.745807	1.68751	--
	M183T190_POS	9.74781e+06	2.17411e+07	1.15727	0.0282207	0.731851	1.67161	--
	M223T597_POS	3.15194e+07	2.31585e+07	-0.444702	0.000385367	0.247069	1.65614	Tetradecanedioic acid
	M802T29_POS	3.2223e+07	2.11382e+07	-0.608234	0.00850216	0.604188	1.63785	--
	M157T228_POS	2.7148e+07	1.25756e+07	-1.11022	0.0464396	0.776219	1.60361	--
	M223T561_1_POS	2.01895e+07	3.15522e+07	0.644131	0.021818	0.695836	1.58649	--
	M129T424_POS	3.05393e+07	2.18009e+07	-0.486279	0.0097934	0.604188	1.58491	--
	M377T83_POS	4.92497e+07	3.72211e+07	-0.403996	0.0451274	0.771528	1.57732	--
	M103T47_POS	2.25991e+06	1.28054e+07	2.50242	0.0194741	0.688847	1.5741	--
	M414T31_2_POS	7.06144e+06	1.62226e+07	1.19997	0.00282561	0.467502	1.56606	--
	M75T61_POS	3.07103e+07	1.84624e+07	-0.734134	0.0328827	0.745807	1.55827	--
	M296T60_POS	3.06139e+07	4.09088e+07	0.418222	0.0405261	0.758608	1.55374	--
	M377T418_POS	2.50408e+07	1.52953e+07	-0.71119	0.0366897	0.75376	1.55092	--
	M272T40_POS	7.06567e+06	1.89725e+07	1.42501	0.0318899	0.743593	1.54786	--
	M268T72_POS	2.87144e+07	1.88869e+07	-0.60439	0.0114919	0.619544	1.54353	Auramine o
	M286T159_POS	8.55393e+06	1.73485e+07	1.02015	0.00560897	0.535124	1.53391	--
	M286T63_POS	2.59625e+07	3.50932e+07	0.434761	0.0133458	0.632091	1.52581	--
	M274T304_POS	1.66024e+07	7.66851e+06	-1.11437	0.00272072	0.465152	1.51055	--
	M214T72_POS	2.23799e+07	1.30916e+07	-0.77356	0.00859532	0.604188	1.50376	--
	M342T323_POS	3.25259e+07	2.38793e+07	-0.445827	0.0138652	0.632091	1.49576	--
	M105T352_POS	4.03394e+07	2.80819e+07	-0.522545	0.0499658	0.776219	1.46738	--
	M165T362_POS	2.35544e+07	1.57756e+07	-0.578299	0.0106729	0.604188	1.4245	--
	M429T156_POS	9.85367e+06	3.88069e+06	-1.34435	1.69552e-06	0.00869631	1.39042	--
	M104T564_POS	1.86244e+07	2.86594e+07	0.621821	0.0477385	0.776219	1.37307	--
	M276T553_POS	1.70754e+07	9.37835e+06	-0.86451	0.0262203	0.71534	1.36444	--
	M166T362_POS	2.39199e+07	1.55208e+07	-0.624008	0.0223653	0.695836	1.3452	--
	M455T39_POS	1.71864e+07	9.85016e+06	-0.803047	0.0074277	0.581628	1.34269	--
	M295T34_POS	5.2388e+07	4.37982e+07	-0.258365	0.0435783	0.768352	1.34095	--
	M738T37_POS	1.0279e+07	3.51768e+06	-1.547	0.0309131	0.737456	1.31799	--
	M673T140_POS	2.05767e+07	1.32562e+07	-0.634342	0.0419593	0.760623	1.31789	Thapsigargin
	M88T328_POS	3.24513e+07	2.49133e+07	-0.381359	0.0432317	0.767553	1.31778	--
	M127T710_POS	7.51074e+06	1.28542e+06	-2.54672	0.00352663	0.4962	1.30735	--
	M482T219_POS	8.67343e+06	2.18154e+06	-1.99126	0.00261841	0.455248	1.30233	--
	M342T61_POS	3.97656e+06	1.04304e+07	1.39121	0.00144621	0.329702	1.30222	--
	M328T56_POS	3.24413e+06	9.29341e+06	1.51838	0.00372366	0.4962	1.29404	--
	M176T302_POS	1.33531e+07	2.13458e+07	0.676778	0.0160059	0.659391	1.29076	--
	M232T141_POS	1.04886e+07	3.58466e+06	-1.54891	0.00860841	0.604188	1.28841	--
	M490T103_POS	1.41997e+07	2.15868e+07	0.604292	0.0350059	0.75376	1.28795	--
	M320T422_POS	8.47707e+06	1.59595e+07	0.91278	0.0198273	0.693218	1.28397	--
	M260T112_POS	5.84039e+06	1.17641e+07	1.01026	0.00587324	0.536175	1.28373	--
	M145T654_POS	2.37497e+07	3.06987e+07	0.370269	0.0413421	0.760065	1.28059	--
	M369T662_POS	1.48252e+07	7.87381e+06	-0.912921	0.0401138	0.754009	1.25369	--
	M276T585_POS	1.59171e+07	9.84979e+06	-0.692413	0.0243088	0.706493	1.25321	--
	M332T61_POS	9.74723e+06	1.54151e+07	0.661276	0.00997611	0.604188	1.25127	--
	M208T711_POS	7.0366e+06	1.33749e+07	0.926575	0.0304009	0.734433	1.25083	--
	M274T35_POS	7.03552e+06	1.29454e+07	0.879709	0.00600623	0.536175	1.24557	--
	M399T418_POS	1.70948e+07	1.08352e+07	-0.657834	0.0357536	0.75376	1.24383	Ethiprole
	M295T263_POS	6.78105e+06	1.29503e+07	0.933402	0.0392676	0.75376	1.22789	--
	M99T624_POS	1.21732e+07	1.85095e+07	0.604556	0.0152099	0.645071	1.22244	--
	M176T19_POS	7.33205e+06	2.1336e+06	-1.78093	0.0046744	0.52916	1.22209	--
	M260T147_POS	6.91157e+06	1.32856e+07	0.942784	0.0443287	0.768352	1.21958	--
	M165T602_POS	1.46229e+07	8.07928e+06	-0.855929	0.0269027	0.725846	1.20124	--
	M304T71_1_POS	1.40769e+07	8.37864e+06	-0.748546	0.00508597	0.533755	1.20124	--
	M127T289_POS	8.9557e+06	3.68498e+06	-1.28115	0.0105529	0.604188	1.19874	--
	M260T62_POS	1.2389e+07	1.8569e+07	0.583838	0.0256027	0.706493	1.19479	--
	M256T265_POS	2.32869e+07	2.97885e+07	0.355241	0.0486895	0.776219	1.19043	--
	M292T157_POS	1.22197e+07	2.07282e+07	0.762385	0.0431215	0.767553	1.19012	--
	M341T34_POS	2.0828e+07	1.56703e+07	-0.410492	0.0134863	0.632091	1.1803	--
	M248T411_POS	1.07965e+07	1.80533e+07	0.741698	0.0212451	0.695836	1.16368	--
	M287T414_POS	1.28903e+07	1.82337e+07	0.500324	0.0174349	0.671466	1.15589	--
	M478T255_POS	1.37464e+07	8.11565e+06	-0.760276	0.0319923	0.743593	1.13841	--
	M314T62_POS	3.99247e+06	8.0968e+06	1.02007	0.000145295	0.1428	1.12773	--
	M269T434_POS	6.15097e+06	1.2547e+07	1.02846	0.0402948	0.755657	1.11877	--
	M392T176_POS	5.98573e+06	2.18789e+06	-1.45198	0.00192639	0.380018	1.1023	Abiraterone acetate
	M285T443_POS	2.54197e+08	2.59497e+08	0.0297717	0.0353359	0.75376	1.09788	--
	M84T360_POS	2.13749e+07	2.78105e+07	0.379713	0.043432	0.768352	1.0751	--
	M302T134_POS	703431	5.03914e+06	2.8407	0.0105559	0.604188	1.07228	--
	M419T25_POS	1.39168e+07	1.95488e+07	0.49025	0.0255793	0.706493	1.0665	--
	M190T47_POS	4.86748e+06	1.59287e+06	-1.61155	2.17108e-05	0.0556775	1.06502	--
	M240T95_POS	5.27379e+06	1.01008e+07	0.937561	0.0384948	0.75376	1.06362	--
	M285T617_POS	9.07945e+06	4.78867e+06	-0.922981	0.0169898	0.671312	1.05888	--
	M222T40_POS	1.27086e+07	7.93902e+06	-0.678771	0.0203886	0.694579	1.05823	--
	M323T487_POS	2.27768e+07	1.64689e+07	-0.467826	0.0492454	0.776219	1.05052	--
	M120T358_POS	5.13997e+06	1.36698e+06	-1.91077	0.0139034	0.632091	1.03689	--
	M210T185_POS	1.02469e+07	4.78493e+06	-1.09862	0.0201821	0.693579	1.02967	2,2-bis[hydroxymethyl]-2,2',2''-nitrilotriethanol
	M306T52_POS	1.23898e+07	7.87405e+06	-0.653973	0.0319986	0.743593	1.02774	--
	M285T646_POS	1.72047e+07	2.20303e+07	0.356685	0.0337293	0.747979	1.02595	--
	M351T374_POS	7.26156e+06	3.44917e+06	-1.07403	0.0177431	0.674872	1.02224	--
	M118T399_POS	1.00764e+07	5.21666e+06	-0.949786	0.0481542	0.776219	1.01915	--
	M390T31_POS	1.17172e+07	8.18071e+06	-0.518333	0.00220246	0.410779	1.01634	--
	M257T41_POS	5.41713e+06	9.1192e+06	0.751377	0.00430523	0.513524	1.00685	--
	M363T25_POS	1.10807e+07	1.57481e+07	0.50713	0.0198858	0.693218	1.00579	--
	M193T55_POS	5.50906e+06	2.05922e+06	-1.41971	0.00352728	0.4962	1.00579	--
RS-vs-RSSI	M102T157_POS	5270994575	1559878271	-1.75664	0.00511465	0.549561	37.7161	--
	M181T303_POS	1856872154	9.60439e+08	-0.951108	0.0305846	0.886058	16.696	--
	M290T56_POS	1220601462	1761581808	0.529279	0.0123887	0.683244	12.8539	--
	M124T224_POS	7.21887e+07	391153359	2.43789	0.000402391	0.418676	11.658	--
	M102T181_POS	7.67084e+08	1147907822	0.58155	0.00947091	0.651875	10.6064	--
	M288T70_POS	3.66354e+07	2.63153e+08	2.84459	0.022797	0.843953	7.61289	--
	M388T82_2_POS	1.79205e+08	4.6854e+07	-1.93537	0.0294426	0.886058	6.3203	--
	M124T398_POS	110657030	2.62429e+08	1.24583	0.0335308	0.910742	6.14049	--
	M430T169_2_POS	1.02218e+08	2.16928e+08	1.08557	0.0106203	0.668735	5.90833	Sorbitane monostearate - polysorbate 60 in-source fragment
	M324T33_POS	2.38228e+08	129716194	-0.876987	0.0263755	0.847171	5.5723	--
	M99T712_POS	1.51497e+08	6.32674e+07	-1.25976	0.00738938	0.603782	5.16215	--
	M279T34_2_POS	3.15901e+08	2.39355e+08	-0.400318	0.0310523	0.892475	4.77117	--
	M100T665_POS	3.30554e+08	2.64502e+08	-0.321607	0.0291764	0.886058	4.41227	--
	M83T668_POS	2.53746e+07	8.18611e+07	1.68979	0.0205464	0.80753	4.31484	--
	M165T304_POS	1.12222e+08	4.68611e+07	-1.2599	0.025387	0.843953	4.20779	--
	M177T570_POS	2.92849e+07	8.22361e+07	1.48961	0.0121443	0.677046	3.77897	--
	M100T585_POS	3.88069e+06	4.45757e+07	3.52187	0.00628084	0.576782	3.76938	--
	M112T244_POS	3.02557e+07	7.75579e+07	1.35807	0.0264277	0.847171	3.73254	--
	M555T31_POS	1.94596e+07	5.58465e+07	1.52099	0.0184018	0.794713	3.5951	--
	M307T452_POS	5.32965e+07	1.01184e+08	0.924872	0.0457789	0.940633	3.52191	Perchloroterephthalic acid
	M165T514_POS	7.21425e+07	3.4723e+07	-1.05496	0.00574531	0.572189	3.37234	--
	M416T34_POS	3.47139e+07	7.10807e+07	1.03394	0.00629147	0.576782	3.32609	--
	M312T162_POS	6.58575e+07	3.05574e+07	-1.10783	0.0160854	0.764789	3.29369	--
	M112T687_POS	7.66538e+06	3.89389e+07	2.34478	0.0146267	0.739118	3.17319	--
	M377T83_POS	6.34158e+07	3.72211e+07	-0.768723	0.00554639	0.563316	2.85368	--
	M125T649_POS	4.35226e+07	7.00784e+07	0.687204	0.00402847	0.542251	2.84651	--
	M319T301_POS	2.85186e+07	5.4259e+07	0.927961	0.0292093	0.886058	2.72345	--
	M218T71_POS	1.2779e+08	1.03125e+08	-0.309384	0.0222505	0.829984	2.72289	--
	M125T680_POS	5.52015e+07	8.10163e+07	0.553506	0.045966	0.940633	2.67346	--
	M125T382_POS	1.72519e+07	4.04325e+07	1.22876	0.024645	0.843953	2.64686	--
	M360T379_POS	2.3062e+06	2.48849e+07	3.43168	0.0104503	0.668735	2.54089	--
	M406T68_POS	6.60879e+07	4.53122e+07	-0.544488	0.0360156	0.925329	2.53002	--
	M158T175_1_POS	3.32676e+07	5.29866e+07	0.671509	0.00334481	0.542251	2.51874	--
	M377T38_POS	3.98362e+07	2.15096e+07	-0.8891	0.0153625	0.754877	2.42907	--
	M388T35_POS	3.56858e+07	5.44968e+07	0.61082	0.00309326	0.542251	2.413	--
	M295T37_POS	3.55208e+07	1.57094e+07	-1.17704	0.0432257	0.940633	2.39934	--
	M307T33_POS	6.13713e+07	4.17064e+07	-0.557298	0.0478714	0.940633	2.38218	11,14,17-eicosatrienoic acid, (z,z,z)-
	M73T215_POS	2.99492e+07	1.37542e+07	-1.12265	0.0138627	0.723845	2.37753	--
	M303T376_POS	2.34391e+07	4.40666e+07	0.910766	0.0402969	0.940633	2.35642	--
	M109T711_POS	3.47596e+07	1.5604e+07	-1.1555	0.00929123	0.651875	2.3481	--
	M512T24_POS	4.78718e+07	3.18857e+07	-0.586266	0.00886119	0.636968	2.2074	--
	M314T137_POS	2.43972e+07	3.78831e+07	0.634837	0.0241518	0.843953	2.0928	--
	M304T57_POS	3.47644e+07	4.63881e+07	0.416145	0.0103764	0.668735	2.02995	--
	M263T411_POS	3.76044e+08	3.61729e+08	-0.0559893	0.0355926	0.925329	2.00871	--
	M355T418_POS	2.77894e+07	1.78014e+07	-0.642546	0.00215873	0.542251	1.99761	Carboplatin
	M533T33_POS	3.72371e+07	2.5223e+07	-0.562005	0.036811	0.925329	1.90913	Manumycin a
	M191T553_POS	1.32597e+07	2.53615e+07	0.935593	0.0243915	0.843953	1.88538	--
	M268T72_POS	2.79483e+07	1.88869e+07	-0.565378	0.00130431	0.499247	1.85919	Auramine o
	M209T617_POS	1.9909e+07	1.07272e+07	-0.892144	0.0126567	0.694292	1.82544	--
	M347T622_POS	1.88043e+07	7.43932e+06	-1.33782	0.0336165	0.910742	1.8248	--
	M527T30_POS	1.80008e+07	2.78312e+07	0.628644	0.0282971	0.876955	1.79247	--
	M377T418_POS	2.32374e+07	1.52953e+07	-0.603357	0.00206287	0.542251	1.78648	--
	M165T415_POS	1.04422e+07	2.22063e+07	1.08854	0.0113004	0.668735	1.70853	--
	M214T35_POS	7.50277e+07	6.46044e+07	-0.215791	0.0336862	0.910742	1.69027	--
	M360T57_1_POS	1.01454e+07	1.47917e+06	-2.77797	0.0170594	0.788266	1.66766	--
	M619T37_POS	2.94025e+07	2.19153e+07	-0.424003	0.000408146	0.418676	1.65321	--
	M314T377_POS	2.73461e+06	1.02538e+07	1.90675	0.00514827	0.549561	1.63557	--
	M802T29_POS	1.23021e+07	2.11382e+07	0.780953	0.039934	0.940633	1.62721	--
	M276T553_POS	1.83064e+07	9.37835e+06	-0.964938	0.00475961	0.548564	1.6193	--
	M99T559_POS	1.80688e+07	2.83909e+07	0.651929	0.0348641	0.925329	1.61389	--
	M445T37_POS	1.87466e+08	1.75195e+08	-0.0976706	0.0482235	0.940633	1.61145	--
	M311T169_POS	6.60834e+06	1.48022e+07	1.16345	0.00698201	0.603782	1.61091	Oleic acid ethyl ester
	M117T263_POS	2.46692e+07	1.67893e+07	-0.555166	0.00848892	0.631032	1.59774	--
	M138T671_POS	2.11371e+07	1.20704e+07	-0.808302	0.0349548	0.925329	1.58036	--
	M247T407_POS	1.37825e+07	5.20831e+06	-1.40395	0.0332546	0.910338	1.57644	--
	M399T418_POS	1.68751e+07	1.08352e+07	-0.639174	0.00134479	0.499247	1.56171	Ethiprole
	M531T36_POS	5.21426e+07	4.2179e+07	-0.305938	0.0318761	0.895851	1.55338	--
	M75T710_POS	1.9733e+07	1.06138e+07	-0.894672	0.0240287	0.843953	1.55211	--
	M339T421_1_POS	6.77529e+06	1.66322e+07	1.29563	0.0266795	0.851906	1.54325	--
	M110T395_POS	2.26722e+07	1.253e+07	-0.855542	0.0323543	0.904332	1.53583	--
	M450T76_POS	1.92213e+07	1.23609e+07	-0.636925	0.0132433	0.711253	1.51225	--
	M140T501_POS	1.89767e+07	2.72239e+07	0.520646	0.0246689	0.843953	1.47779	--
	M113T682_POS	9.82511e+06	1.71803e+07	0.806208	0.047067	0.940633	1.47545	--
	M436T376_POS	5.3523e+06	1.27217e+07	1.24906	0.0253374	0.843953	1.4434	--
	M113T642_POS	2.26805e+07	1.55579e+07	-0.543802	0.0442173	0.940633	1.4353	--
	M457T414_POS	6.97059e+06	1.2992e+07	0.898269	0.00366543	0.542251	1.42655	--
	M118T456_POS	1.36462e+07	7.19105e+06	-0.924219	0.0305862	0.886058	1.40822	--
	M447T191_POS	7.0391e+06	1.75411e+06	-2.00466	0.00297514	0.542251	1.39858	--
	M362T25_POS	7.28322e+06	414452	-4.1353	0.0476116	0.940633	1.3937	--
	M312T35_POS	3.74607e+07	3.04527e+07	-0.298805	0.0386764	0.940147	1.38025	--
	M342T323_POS	3.03343e+07	2.38793e+07	-0.345188	0.0359785	0.925329	1.36959	--
	M374T181_POS	1.25583e+07	1.95515e+07	0.638637	0.0082507	0.631032	1.35644	--
	M287T414_POS	1.07265e+07	1.82337e+07	0.765422	0.0301727	0.886058	1.34848	--
	M352T57_POS	2.39045e+07	1.84269e+07	-0.37547	0.0117637	0.670401	1.33661	--
	M214T72_POS	1.86222e+07	1.30916e+07	-0.508377	0.0237798	0.843953	1.31843	--
	M376T432_POS	1.6878e+07	1.11232e+07	-0.601569	0.0277547	0.864911	1.23561	--
	M203T61_POS	9.33267e+06	1.57198e+07	0.752218	0.0397089	0.940633	1.22135	Cyclohexanone, 2-(2-methoxyphenyl)-2-(methylamino)-
	M380T374_POS	3.31695e+06	7.50161e+06	1.17734	0.0083868	0.631032	1.2202	--
	M279T365_POS	4.43244e+06	9.0305e+06	1.0267	0.01086	0.668735	1.21548	--
	M285T602_POS	6.94853e+06	1.18547e+07	0.770685	0.010719	0.668735	1.20414	--
	M104T705_POS	1.0926e+07	6.12717e+06	-0.834477	0.0377559	0.935507	1.18971	--
	M196T59_POS	7.09496e+06	3.39817e+06	-1.06203	0.00240297	0.542251	1.1888	--
	M336T378_POS	7.13239e+06	2.92028e+06	-1.28828	0.0230075	0.843953	1.17304	--
	M497T265_POS	2.70429e+07	2.11368e+07	-0.355493	0.0436558	0.940633	1.16748	--
	M444T138_POS	5.40631e+06	1.05861e+07	0.96946	0.023125	0.843953	1.15763	--
	M260T49_POS	1.06106e+07	1.5087e+07	0.507803	0.0311142	0.892475	1.1455	Venlafaxine
	M284T58_POS	1.36517e+07	1.88887e+07	0.468449	0.047721	0.940633	1.14452	--
	M424T269_POS	1.15792e+07	1.72227e+07	0.572782	0.0403788	0.940633	1.14343	--
	M223T597_POS	2.77865e+07	2.31585e+07	-0.262842	0.0383119	0.939442	1.10338	Tetradecanedioic acid
	M127T710_POS	5.41294e+06	1.28542e+06	-2.07418	0.0332095	0.910338	1.10226	--
	M200T34_POS	4.42004e+07	4.00029e+07	-0.143952	0.0457852	0.940633	1.1005	--
	M115T456_POS	8.19112e+06	3.9544e+06	-1.0506	0.02625	0.847171	1.09835	--
	M293T35_1_POS	1.77439e+07	1.28251e+07	-0.468356	0.0366197	0.925329	1.08797	--
	M505T185_POS	4.75013e+06	1.4441e+06	-1.7178	0.00582638	0.573651	1.0795	--
	M157T432_POS	6.79905e+07	7.21521e+07	0.0857073	0.0367976	0.925329	1.07901	--
	M399T83_POS	9.47396e+06	5.68815e+06	-0.736008	0.0200909	0.803799	1.06216	--
	M416T142_POS	5.33751e+06	9.08214e+06	0.766864	0.00481538	0.548564	1.05539	--
	M530T376_POS	4.02567e+06	8.00662e+06	0.991963	0.0278242	0.864911	1.05334	--
	M432T61_POS	5.87331e+06	9.81252e+06	0.740449	0.00374887	0.542251	1.05195	--
	M304T71_1_POS	1.17432e+07	8.37864e+06	-0.487036	0.0117163	0.670401	1.05129	--
	M238T34_POS	9.11842e+06	5.69065e+06	-0.680191	0.0131841	0.711253	1.04914	--
	M201T588_POS	1.24389e+07	8.84579e+06	-0.49179	0.0398647	0.940633	1.04762	--
	M428T68_POS	1.11382e+07	7.59978e+06	-0.551484	0.0317964	0.895851	1.04316	Peimisine
	M271T66_POS	3.43673e+06	668689	-2.36163	0.000526049	0.472222	1.03356	--
	M365T99_POS	9.67832e+06	6.24025e+06	-0.633154	0.0250753	0.843953	1.0092	--
	M409T242_POS	7.5068e+06	3.00827e+06	-1.31926	0.0431717	0.940633	1.00391	--

[truncated: 3 more sheets: Table S11, Table S12, Table S13]
